# Supplementary material for: Blood transcriptomic signatures link β-amyloid deposition to molecular pathways across SCD, MCI, and dementia
Source: Front Aging Neurosci. 2026 Jul 15;18:1816733. doi: 10.3389/fnagi.2026.1816733 (PMC13416258; doi:10.3389/fnagi.2026.1816733)
Supplement: Supplementary file 3 [file Supplementary_file_2.XLSX]

## Sheet: Sheet1
ROI_x	n_PET(+)	n_PET(-)	mean_PET(+)	mean_PET(-)	sd_PET(+)	sd_PET(-)	statistic	p	p_fdr
CortexVol_ratio	17	19	0.288389	0.304303	0.0216815	0.0219157	2.18744	0.0358	0.0417667
lhCortexVol_ratio	17	19	0.143682	0.151308	0.0112231	0.0113428	2.02499	0.0509	0.0509
lh_precuneus_volume_ratio	17	19	0.00605143	0.00673812	0.000667432	0.000678165	3.05848	0.00434	0.0101267
lh_superiorfrontal_volume_ratio	17	19	0.0132879	0.0146978	0.0012915	0.00102146	3.60417	0.0011	0.0077
rhCortexVol_ratio	17	19	0.144707	0.152995	0.0107999	0.0108475	2.29414	0.0282	0.03948
rh_precuneus_volume_ratio	17	19	0.0063332	0.00704826	0.000661098	0.000700399	3.15008	0.0034	0.0101267
rh_superiorfrontal_volume_ratio	17	19	0.0125262	0.0136476	0.00126129	0.00105658	2.87317	0.00723	0.0126525
Whole_hippocampal_body _Left	18	22	0.771407	0.682277	0.111027	0.0904455	2.74193	0.00983	0.011796
Whole_hippocampal_body _Right	18	22	0.820566	0.660578	0.108172	0.126216	4.31582	0.00011	0.00057
Whole_hippocampal_head _Left	18	22	1.11666	1.00035	0.178777	0.127738	2.31824	0.0275	0.0275
Whole_hippocampal_head _Right	18	22	1.18987	0.988645	0.176954	0.187743	3.48085	0.00129	0.00258
Whole_hippocampus _Left	18	22	2.26393	1.99697	0.304475	0.272841	2.88988	0.00661	0.009915
Whole_hippocampus _Right	18	22	2.42421	1.97769	0.306865	0.376422	4.13299	0.00019	0.00057
CA1_body _Left	18	22	0.0834915	0.0723153	0.00761641	0.0145041	3.12569	0.00369	0.008856
CA1_body _Right	18	22	0.0977539	0.0765944	0.0122353	0.0199097	4.12326	0.000214	0.0015408
CA1_head _Left	18	22	0.348742	0.301719	0.0562594	0.0392994	2.9978	0.00548	0.0117953
CA1_head _Right	18	22	0.38085	0.312378	0.0675982	0.0606858	3.33609	0.00204	0.00612
CA3_body _Left	18	22	0.0618831	0.051857	0.0102217	0.0117891	2.87967	0.00652	0.0123537
CA3_body _Right	18	22	0.0779758	0.0552921	0.00931959	0.0120367	6.71513	6.06e-08	2.1816e-06
CA3_head _Left	18	22	0.0813455	0.0723359	0.0153799	0.0130811	1.96986	0.0572	0.0762667
CA3_head _Right	18	22	0.086791	0.0704777	0.0131364	0.0146534	3.70882	0.000669	0.0024084
CA4_body _Left	18	22	0.0817821	0.0697625	0.0108406	0.00887554	3.78029	0.00063	0.0024084
CA4_body _Right	18	22	0.0905289	0.0705402	0.0138017	0.0100421	5.13266	1.56e-05	0.0002808
CA4_head _Left	18	22	0.0864824	0.0746933	0.0138789	0.0122468	2.81664	0.00799	0.014382
CA4_head _Right	18	22	0.0913729	0.0751871	0.0122751	0.0140636	3.88457	0.000399	0.002052
GC_ML_DG_body _Left	18	22	0.0891185	0.0771276	0.0127525	0.0101108	3.24179	0.00277	0.00712286
GC_ML_DG_body _Right	18	22	0.0973753	0.0782431	0.0148345	0.0129211	4.29809	0.000136	0.001224
GC_ML_DG_head _Left	18	22	0.102609	0.0863885	0.0188701	0.0154986	2.92743	0.00616	0.01232
GC_ML_DG_head _Right	18	22	0.108545	0.0869736	0.0166614	0.0181413	3.91356	0.000371	0.002052
HATA _Left	18	22	0.0327013	0.0316977	0.0061514	0.00657637	0.497612	0.622	0.622
HATA _Right	18	22	0.0354702	0.0294177	0.00710416	0.00845207	2.4605	0.0185	0.02775
Whole_hippocampal_body _Left	18	22	0.771407	0.682277	0.111027	0.0904455	2.74193	0.00983	0.0160855
Whole_hippocampal_body _Right	18	22	0.820566	0.660578	0.108172	0.126216	4.31582	0.00011	0.001224
Whole_hippocampal_head _Left	18	22	1.11666	1.00035	0.178777	0.127738	2.31824	0.0275	0.0396
Whole_hippocampal_head _Right	18	22	1.18987	0.988645	0.176954	0.187743	3.48085	0.00129	0.00422182
fimbria _Left	18	22	0.0447074	0.0408516	0.0186928	0.0145383	0.715766	0.479	0.507176
fimbria _Right	18	22	0.037243	0.0306761	0.0205471	0.0144269	1.14462	0.262	0.3144
hippocampal_fissure _Left	18	22	0.115009	0.111275	0.0129384	0.0170213	0.787727	0.436	0.475636
hippocampal_fissure _Right	18	22	0.132898	0.116458	0.0181053	0.0213039	2.6379	0.012	0.0187826
parasubiculum _Left	18	22	0.0370663	0.0484148	0.00489066	0.0124506	-3.92144	0.000508	0.002286
parasubiculum _Right	18	22	0.0381427	0.0404979	0.0070491	0.0150999	-0.650098	0.52	0.534857
presubiculum_body _Left	18	22	0.103665	0.0974545	0.0217163	0.0181167	0.968502	0.34	0.3825
presubiculum_body _Right	18	22	0.0931352	0.0848604	0.0118943	0.0176416	1.76395	0.086	0.106759
presubiculum_head _Left	18	22	0.0884339	0.0834857	0.0153032	0.0127651	1.09507	0.281	0.326323
presubiculum_head _Right	18	22	0.0876607	0.0758489	0.0122327	0.0149047	2.75281	0.00901	0.0154457
subiculum_body _Left	18	22	0.161054	0.145381	0.0257721	0.0235009	1.9904	0.0544	0.0753231
subiculum_body _Right	18	22	0.166197	0.137748	0.0222345	0.033092	3.23698	0.00256	0.00708923
subiculum_head _Left	18	22	0.122067	0.110268	0.0217138	0.0180659	1.84207	0.0744	0.0956571
subiculum_head _Right	18	22	0.129321	0.107316	0.0235575	0.02341	2.94748	0.00557	0.0117953
